# Supplementary material for: Impact of CFTR Modulators on Beta-Cell Function in Children and Young Adults with Cystic Fibrosis
Source: J Clin Med. 2022 Jul 17;11(14):4149. doi: 10.3390/jcm11144149 (PMC9319690; doi:10.3390/jcm11144149)
Supplement: Supplementary file 1 [file jcm-11-04149-s001.zip]

Archive with 1 entries (1 files):
- jcm-1751349-supplementary.pdf
